# Supplementary material for: Genome-Wide Identification of Cassava Glyoxalase I Genes and the Potential Function of MeGLYⅠ-13 in Iron Toxicity Tolerance
Source: Int J Mol Sci. 2022 May 6;23(9):5212. doi: 10.3390/ijms23095212 (PMC9104206; doi:10.3390/ijms23095212)
Supplement: Supplementary file 1 [file ijms-23-05212-s001.zip › Supplementary tables.xlsx]

## Sheet: Table S1
Table S1 Prediction of physical and chemical properties of MeGLYI gene family
Gene name	Gene ID	Chr.	Location	CDS length (bp)	Protein length (aa)	MW (kDa)	pI	Instability index	GRAVY
MeGLYI-1	Manes.01G143500	1	33420879..33422163	573	190	21.73	4.88	53.51	-0.086
MeGLYI-2	Manes.02G014100	2	1378549..1380013	354	117	12.94	6.89	51.27	0.146
MeGLYI-3	Manes.02G088900	2	6996485..6998743	1344	447	49.29	5.62	40.61	-0.317
MeGLYI-4	Manes.02G101800	2	7957526..7960321	573	190	21.71	4.86	45.46	-0.041
MeGLYI-5	Manes.03G177700	3	30061922..30063334	426	141	16	5.3	72.17	-0.305
MeGLYI-6	Manes.04G014900	4	1926495..1930904	693	230	25.92	8.82	33.76	-0.471
MeGLYI-7	Manes.04G115700	4	31815393..31817120	522	173	19.77	5.45	70.6	-0.3
MeGLYI-8	Manes.07G011800	7	1527205..1527938	606	201	23.66	5.26	61.62	-0.994
MeGLYI-9	Manes.07G023300	7	2527065..2531051	612	203	22.62	5.01	55.15	0.108
MeGLYI-10	Manes.10G119000	10	28395124..28399566	687	228	25.62	5.09	56.22	-0.122
MeGLYI-11	Manes.11G054100	11	6653207..6655207	519	172	19.54	5.94	58.69	-0.28
MeGLYI-12	Manes.11G132300	11	29686656..29687970	432	143	15.93	5.34	38.47	-0.441
MeGLYI-13	Manes.12G054100	12	4993160..4995009	495	164	17.05	4.73	38.58	-0.003
MeGLYI-14	Manes.14G130900	14	10439200..10440856	579	192	22.32	6.44	59.23	-0.377
MeGLYI-15	Manes.16G006100	16	655254..659741	870	289	32.62	5.24	23.8	-0.391
MeGLYI-16	Manes.16G072700	16	27451733..27455177	1158	385	42.79	6.05	42.15	-0.38
MeGLYI-17	Manes.16G099500	16	30548857..30551927	600	199	22.19	6.38	27.52	-0.316
MeGLYI-18	Manes.16G112000	16	31761922..31766698	1083	360	40.08	7.58	33.33	-0.309
MeGLYI-19	Manes.17G026300	17	20322110..20327143	870	289	32.61	5.15	26.61	-0.317
Abbreviation: Chr.: Chromosome; CDS: coding DNA sequence; MW: molecular weight; PI: isoelectric point; GRAVY: grand average of hydropathicity; BP: base pair; AA: amino acid; KDa: thousand daltons.

## Sheet: Table S2
Table S2 Analysis of non synonymous (Ka) substitution and synonymous substitution rates (Ks)
Seq_1	Seq_2	Ka	Ks	Ka_Ks	Selection
MeGLYI-18	MeGLYI-19	0.167123	1.83017	0.091316	Negative purifying
MeGLYI-15	MeGLYI-19	0.021559	0.221889	0.097163	Negative purifying
MeGLYI-1	MeGLYI-4	0.036426	0.369357	0.09862	Negative purifying
MeGLYI-15	MeGLYI-18	0.165758	1.66924	0.099301	Negative purifying
MeGLYI-7	MeGLYI-8	0.375191	3.51851	0.106633	Negative purifying
MeGLYI-11	MeGLYI-14	0.189968	1.70178	0.111629	Negative purifying
MeGLYI-10	MeGLYI-11	0.384167	3.21629	0.119444	Negative purifying
MeGLYI-7	MeGLYI-14	0.209682	1.66682	0.125798	Negative purifying
MeGLYI-9	MeGLYI-10	0.052982	0.421043	0.125835	Negative purifying
MeGLYI-1	MeGLYI-11	0.397716	2.97772	0.133564	Negative purifying
MeGLYI-16	MeGLYI-19	0.214735	1.6039	0.133883	Negative purifying
MeGLYI-12	MeGLYI-19	0.846223	5.998	0.141084	Negative purifying
MeGLYI-1	MeGLYI-7	0.427363	2.82986	0.151019	Negative purifying
MeGLYI-15	MeGLYI-16	0.218136	1.43239	0.152288	Negative purifying
MeGLYI-8	MeGLYI-11	0.398504	2.37918	0.167496	Negative purifying
MeGLYI-4	MeGLYI-9	0.32201	1.82439	0.176502	Negative purifying
MeGLYI-1	MeGLYI-9	0.341629	1.92371	0.177588	Negative purifying
MeGLYI-7	MeGLYI-11	0.059777	0.329042	0.181671	Negative purifying
MeGLYI-4	MeGLYI-10	0.287455	1.57108	0.182967	Negative purifying
MeGLYI-8	MeGLYI-9	0.457916	2.48748	0.184088	Negative purifying
MeGLYI-9	MeGLYI-14	0.368338	1.99591	0.184546	Negative purifying
MeGLYI-16	MeGLYI-18	0.1874	0.972208	0.192757	Negative purifying
MeGLYI-1	MeGLYI-10	0.314217	1.60924	0.195258	Negative purifying
MeGLYI-8	MeGLYI-10	0.499085	2.45879	0.20298	Negative purifying
MeGLYI-10	MeGLYI-18	0.832333	3.81371	0.218247	Negative purifying
MeGLYI-8	MeGLYI-18	0.793882	3.46362	0.229206	Negative purifying
MeGLYI-4	MeGLYI-18	1.06507	4.39908	0.242113	Negative purifying
MeGLYI-6	MeGLYI-7	0.885928	3.63361	0.243815	Negative purifying
MeGLYI-1	MeGLYI-13	0.895646	3.6222	0.247266	Negative purifying
MeGLYI-6	MeGLYI-16	0.700587	2.72578	0.257023	Negative purifying
MeGLYI-6	MeGLYI-17	1.02433	3.94312	0.259776	Negative purifying
MeGLYI-1	MeGLYI-18	0.968651	3.57403	0.271025	Negative purifying
MeGLYI-10	MeGLYI-15	0.982872	3.47093	0.283172	Negative purifying
MeGLYI-4	MeGLYI-6	0.910442	3.20227	0.284311	Negative purifying
MeGLYI-5	MeGLYI-12	0.763443	2.57176	0.296856	Negative purifying
MeGLYI-2	MeGLYI-19	0.849116	2.81515	0.301623	Negative purifying
MeGLYI-3	MeGLYI-17	0.851497	2.74375	0.310341	Negative purifying
MeGLYI-11	MeGLYI-16	0.751851	2.4004	0.31322	Negative purifying
MeGLYI-3	MeGLYI-10	0.927175	2.91945	0.317585	Negative purifying
MeGLYI-5	MeGLYI-9	0.678771	2.11694	0.320638	Negative purifying
MeGLYI-7	MeGLYI-12	0.825292	2.57192	0.320886	Negative purifying
MeGLYI-17	MeGLYI-19	0.691486	2.12491	0.325419	Negative purifying
MeGLYI-10	MeGLYI-19	0.959095	2.85929	0.335432	Negative purifying
MeGLYI-2	MeGLYI-11	0.939615	2.79708	0.335927	Negative purifying
MeGLYI-13	MeGLYI-14	0.870486	2.51243	0.346472	Negative purifying
MeGLYI-4	MeGLYI-12	0.94925	2.68548	0.353475	Negative purifying
MeGLYI-2	MeGLYI-16	0.890374	2.51243	0.354388	Negative purifying
MeGLYI-15	MeGLYI-17	0.689876	1.89152	0.36472	Negative purifying
MeGLYI-11	MeGLYI-13	0.890116	2.39971	0.370927	Negative purifying
MeGLYI-14	MeGLYI-18	0.803999	2.165	0.371363	Negative purifying
MeGLYI-7	MeGLYI-15	0.91606	2.44658	0.374425	Negative purifying
MeGLYI-3	MeGLYI-8	0.791919	2.00191	0.395582	Negative purifying
MeGLYI-11	MeGLYI-18	0.787301	1.97812	0.398004	Negative purifying
MeGLYI-14	MeGLYI-15	0.967781	2.38293	0.406131	Negative purifying
MeGLYI-16	MeGLYI-17	0.927443	2.22008	0.417752	Negative purifying
MeGLYI-6	MeGLYI-18	0.656602	1.57053	0.418076	Negative purifying
MeGLYI-8	MeGLYI-14	0.429145	1.00621	0.426495	Negative purifying
MeGLYI-5	MeGLYI-17	0.765919	1.7829	0.429593	Negative purifying
MeGLYI-13	MeGLYI-18	0.986321	2.26225	0.435992	Negative purifying
MeGLYI-5	MeGLYI-15	0.825863	1.86685	0.442383	Negative purifying
MeGLYI-2	MeGLYI-18	0.766536	1.70582	0.449364	Negative purifying
MeGLYI-12	MeGLYI-18	0.910256	2.02422	0.449682	Negative purifying
MeGLYI-5	MeGLYI-13	0.946193	1.97508	0.479064	Negative purifying
MeGLYI-5	MeGLYI-19	0.738732	1.33223	0.554509	Negative purifying
MeGLYI-12	MeGLYI-13	0.896267	1.60068	0.559929	Negative purifying
MeGLYI-2	MeGLYI-17	1.05223	1.8727	0.561877	Negative purifying
MeGLYI-7	MeGLYI-19	0.869732	1.53411	0.566928	Negative purifying
MeGLYI-13	MeGLYI-15	1.14003	1.95859	0.582068	Negative purifying
MeGLYI-11	MeGLYI-19	0.895133	1.53141	0.584517	Negative purifying
MeGLYI-3	MeGLYI-13	0.89193	1.47158	0.606104	Negative purifying
MeGLYI-13	MeGLYI-19	1.05988	1.68857	0.627677	Negative purifying
MeGLYI-7	MeGLYI-13	1.33583	1.99342	0.670119	Negative purifying
MeGLYI-13	MeGLYI-17	0.895753	1.13902	0.786423	Negative purifying

## Sheet: Table S3
Table S3 The primer sequences for qRT-PCR
primer	sequence (5’-3’)
Tubulin F	GTGGAGGAACTGGTTCTGGA
Tubulin R	TGCACTCATCTGCATTCTCC
QMeGLYI-13 F	TCTGCTTGGAAACTGAGGAC
QMeGLYI-13 R	CTGAGGACATTGAAACTGCT
